# Supplementary material for: Appearances Can Be Deceptive: Morphological, Phylogenetic, and Nomenclatural Delineation of Two Newly Named African Species Related to Frankenia pulverulenta (Frankeniaceae)
Source: Plants (Basel). 2025 Apr 5;14(7):1130. doi: 10.3390/plants14071130 (PMC11991498; doi:10.3390/plants14071130)
Supplement: Supplementary file 1 [file plants-14-01130-s001.zip]

Archive with 1 entries (1 files):
- plants-3556149-supplementary.pdf
